# Supplementary material for: Formation of a Nanorod-Assembled TiO2 Actinomorphic-Flower-like Microsphere Film via Ta Doping Using a Facile Solution Immersion Method for Humidity Sensing
Source: Nanomaterials (Basel). 2023 Jan 6;13(2):256. doi: 10.3390/nano13020256 (PMC9861450; doi:10.3390/nano13020256)
Supplement: Supplementary file 1 [file nanomaterials-13-00256-s001.zip]

Archive with 1 entries (1 files):
- nanomaterials-2098865-supplementary materials.pdf
